# Supplementary material for: Enrichment of fetal and maternal long cell‐free DNA fragments from maternal plasma following DNA repair
Source: Prenat Diagn. 2019 Jan 10;39(2):88–99. doi: 10.1002/pd.5406 (PMC6619283; doi:10.1002/pd.5406)
Supplement: Supplementary file 2 — Figure S1. A. Size profile comparison of sham‐ and PreCR‐repaired cfDNA in log scale representation from a representative third trimester maternal plasma (M12778). B‐D. Averaged size profile comparison of sham‐ and PreCR‐repaired cfDNA of all 20 samples (B), ten first trimester samples only (C) and ten third trimester samples only (D) maternal pregnancies. Enrichments in long (>250 bp) cfDNA molecules in repaired sequencing library is prominent. Figure S2. A‐B. Size profile comparison of sham‐ and PreCR‐repaired cfDNA in log (A) and linear (B) scale representation. For A, averaged size profiles of fetal (upper panel) and maternal (lower panel) cfDNA molecules, from ten first trimester samples only, ten third trimester samples only and all 20 samples, are represented. For B, lower panels are the magnified size profiles of long cfDNA molecules (black boxes). Figure S3. A‐B. Size fractionated fetal DNA fractions of first (A) and third (B) trimester maternal plasma cfDNA (10 samples each) after sham or PreCR repair treatment. Notice the mild increase of fetal DNA fractions in long (approx. 300 bp) cfDNA molecules in repaired groups. Figure S4. Enrichment of long cfDNA molecules after PreCR repair treatment in target captured libraries. Targeted capture probes were hybridizing on sequences of Chr6 (both mother and fetus) and ChrY (fetus only). Averaged size profile comparison of sham‐ and PreCR‐repaired cfDNA from pooled first and third trimester maternal plasma (4 samples each). Lower panels are the magnified size profiles of long cfDNA molecules (a: 250–450 bp; b: 400–600 bp). [file PD-39-88-s002.xlsx]

## Sheet: Illumina (Pre-capture)
Case	Gestation	Type	Raw reads	Mapped reads	Mapped rate (%)	No. of unique reads	Duplication rate (%)
M12732	14 w	Sham	19746350	16346755	82.78	15872276	2.90259	1st trimester
		Repair	19655643	16088869	81.85	15643508	2.76813
M12733	12 w 2 d	Sham	28603202	23311600	81.5	22362059	4.07326
		Repair	26312560	21439553	81.48	20652814	3.66957
M12758	13 w 4 d	Sham	21792489	17751156	81.46	17137560	3.45665
		Repair	25289076	20609337	81.5	19919967	3.34494
M12782	12 w 4 d	Sham	26085809	21726350	83.29	21071900	3.01224
		Repair	28605117	23826704	83.3	23160951	2.79415
M12890	12 w 3 d	Sham	40497593	33545078	82.83	32175857	4.08173
		Repair	41936807	34875743	83.16	33682037	3.42274
M12892	13 w 6 d	Sham	37609493	31224994	83.02	29964872	4.03562
		Repair	37457354	31216176	83.34	30119116	3.5144
M12893	12 w 2 d	Sham	39199655	32092518	81.87	30554051	4.79385
		Repair	41613471	34308305	82.45	33074188	3.59714
M12964	12 w 3 d	Sham	50878662	42708589	83.94	41232747	3.45561
		Repair	44411289	37133946	83.61	35996704	3.06254
M13000	12 w 6 d	Sham	42264611	35890576	84.92	34984807	2.5237
		Repair	44082230	37216982	84.43	36334403	2.37144
M13003	13 w 2 d	Sham	48876232	41247156	84.39	40124820	2.721
		Repair	43073594	36122493	83.86	35209435	2.52767
M12741	38 w 2 d	Sham	22112120	18196932	82.29	17515365	3.74551	3rd trimester
		Repair	27671310	22968823	83.01	22116183	3.71216
M12774	38 w 3 d	Sham	20857303	16958868	81.31	16198370	4.48437
		Repair	20290185	16598729	81.81	15920609	4.08537
M12777	38 w	Sham	22862958	18755598	82.03	18089091	3.55364
		Repair	23904778	19673292	82.3	18997704	3.43404
M12778	38 w 2 d	Sham	22301244	18395204	82.49	17742332	3.54914
		Repair	9758521	6338512	64.95	6113311	3.5529
M12455	38 w 3 d	Sham	35766592	29817469	83.37	27705622	7.08258
		Repair	21245966	17653022	83.09	16624276	5.82759
M12458	38 w	Sham	34722785	28860521	83.12	26396576	8.53742
		Repair	38516644	32171478	83.53	29724578	7.60581
M12461	38 w 2 d	Sham	33478342	27956972	83.51	26151340	6.45861
		Repair	35672776	29390297	82.39	27467586	6.54199
M12490	38 w 2 d	Sham	40935480	34412432	84.07	32871869	4.47676
		Repair	30905406	25874884	83.72	24389737	5.73972
M12498	38 w	Sham	39283815	31226324	79.49	27353405	12.4027
		Repair	38741798	30804273	79.51	28351676	7.96187
M12507	38 w 1 d	Sham	40467167	32782432	81.01	31117117	5.0799
		Repair	37293382	31412812	84.23	29715487	5.40329
M12792	14 w	Sham	47860571	40133310	83.85	38796008	3.33215	T21
		Repair	44459691	37234054	83.75	36029528	3.23501
M12922	12 w 6 d	Sham	45755591	37242516	81.39	35476578	4.74173
		Repair	50306413	41161328	81.82	39478862	4.08749
M12930	13 w 5 d	Sham	43069870	34621911	80.39	32690890	5.57745
		Repair	41332124	33195857	80.31	31549877	4.95839
M12949	17 w 5 d	Sham	43284329	34891649	80.61	33234989	4.74801
		Repair	42790890	33763136	78.9	32022763	5.15465
M12952	13 w 5 d	Sham	44021468	35900010	81.55	33805842	5.83334
		Repair	46328690	37923285	81.86	36325310	4.2137

## Sheet: Illumina (Post-capture)
Case	Gestation	Type	Raw reads	Mapped reads	Mapped rate (%)	No. of unique reads	Duplication rate (%)	Average depth
M12732	14 w	Sham	21104117	18396462	87.17	9871334	46.3411	157.49	1st trimester
		Repair	22037160	19158263	86.94	10339722	46.03	164.79
M12733	12 w 2 d	Sham	32975619	28604413	86.74	13440893	53.0111	210.68
		Repair	9049960	7843495	86.67	5088783	35.121	82.08
M12758	13 w 4 d	Sham	26733574	23165960	86.65	11991579	48.2362	189.02
		Repair	29489356	25573390	86.72	11892410	53.4969	185.03
M12782	12 w 4 d	Sham	20721946	17965324	86.7	9409587	47.6236	149.26
		Repair	20039165	17371920	86.69	9224275	46.9012	146.31
M12741	38 w 2 d	Sham	13978547	12143482	86.87	6763791	44.3011	108.04	3rd trimester
		Repair	19605744	17038675	86.91	8724664	48.7949	138.12
M12774	38 w 3 d	Sham	31132798	26976868	86.65	12826124	52.4551	202.26
		Repair	25871864	22404141	86.6	10428421	53.4532	163.82
M12777	38 w	Sham	13239973	11489047	86.78	6657974	42.0494	106.83
		Repair	17183212	14871647	86.55	7682098	48.344	121.59
M12778	38 w 2 d	Sham	23439690	20274949	86.5	10454756	48.4351	165.35
		Repair	17721396	14329881	80.86	8997164	37.214	145.45

## Sheet: PacBio (Pre-capture)
Case	Gestation	Type	Subreads	Circular Consensus Sequence (CCS) reads	Mapped reads	Mapped rate (%)
M12732	14 w	Sham	2190725	21332	20444	0.9584	1st trimester
		Repair	2300014	22632	21856	0.9657
M12733	12 w 2 d	Sham	3328609	32507	30960	0.9524
		Repair	941480	9267	8858	0.9559
M12758	13 w 4 d	Sham	2782053	26804	25395	0.9474
		Repair	3043464	29740	28325	0.9524
M12782	12 w 4 d	Sham	2094129	20162	19509	0.9676
		Repair	2050353	20071	19493	0.9712
M12741	38 w 2 d	Sham	1469368	14128	13498	0.9555	3rd trimester
		Repair	1994468	19536	18857	96.52
M12774	38 w 3 d	Sham	3225674	31200	29501	94.55
		Repair	2505739	24850	23751	95.58
M12777	38 w	Sham	1361679	13113	12524	95.51
		Repair	1691524	16560	15879	95.89
M12778	38 w 2 d	Sham	2378449	22953	21998	0.9584
		Repair	1927433	18697	17411	0.9312
		Total Sham pooled	18830686	182199	173829
		Total Repair pooled	16454475	161353	154430
		Overall pooled	35285161	343552	328259

## Sheet: PacBio (Post-capture)
Case	Gestation	Type	Subreads	Circular Consensus Sequence (CCS) reads	Mapped reads	Mapped rate (%)
M12732	14 w	Sham	2050257	21206	20996	0.9901	1st trimester
		Repair	2225278	23572	23340	0.9902
M12733	12 w 2 d	Sham	3101710	32745	32425	0.9902
		Repair	896716	9560	9437	0.9871
M12758	13 w 4 d	Sham	2552944	26389	26138	0.9905
		Repair	2806611	29602	29319	0.9904
M12782	12 w 4 d	Sham	1994175	20290	20083	0.9898
		Repair	1959779	20143	19968	0.9913
M12741	38 w 2 d	Sham	1366488	14000	13859	0.9899	3rd trimester
		Repair	1891265	19865	19661	0.9897
M12774	38 w 3 d	Sham	3004991	31475	31161	0.99
		Repair	2397221	25974	25726	0.9905
M12777	38 w	Sham	1263074	13400	13247	0.9886
		Repair	1657653	17638	17452	0.9895
M12778	38 w 2 d	Sham	2266169	23441	23235	0.9912
		Repair	1779053	19356	19174	0.9906
		Total Sham pooled	17599808	182946	181144
		Total Repair pooled	15613576	165710	164077
		Overall pooled	33213384	348656	345221
